# Supplementary material for: MicroRNA modulation in complex regional pain syndrome
Source: J Transl Med. 2011 Nov 10;9:195. doi: 10.1186/1479-5876-9-195 (PMC3228853; doi:10.1186/1479-5876-9-195)
Supplement: Additional file 1 — Correlation studies for miRNAs, comorbidities and medication. Significant correlations observed including 1) miRNA and clinical parameters, 2) miRNA and inflammatory markers, 3) miRNA and groups, 4) inflammatory and immune related markers, and 5) clinical parameters are shown in sheets 1, 2, 3, 4 and 5 respectively. Groups in sheet 3 includes CRPS vs. healthy as well as CRPS subpopulation 1, CRPS subpopulation 2 and CRPS subpopulation 3 representing group 1, 2 and 3 based on differential expression of miRNAs. [file 1479-5876-9-195-S1.XLSX]

## Sheet: miRNA clinical parameters
Variable 1	Variable 2	Correlation	pvalue	yellow highlight = miRNAs differentially expressed in CRPS (shown inTable 1)
CRPStype	hsa-miR-532-3p	0.444802	0.00781551
CRPSduration	hsa-miR-151-5P	0.459922	0.00574355
BMI	hsa-miR-296-5p	0.413119	0.00238869
BMI	hsa-miR-1290	-0.384245	0.00507465
BMI	hsa-miR-423-5p	0.381461	0.00543808
BMI	hsa-miR-25#	0.377405	0.00599404
BMI	hsa-miR-1270	0.359211	0.00918138
AgeOnset	hsa-miR-484	-0.482043	0.0035433
AgeOnset	hsa-miR-193b	0.45148	0.00683974
AgeOnset	hsa-miR-92a	-0.444832	0.0078143
PainLevel	hsa-miR-296-5p	0.502179	0.00221697
PainLevel	hsa-miR-361-3p	0.484888	0.00332689
PainLevel	hsa-miR-532-3p	0.468678	0.00477746
PainLevel	hsa-miR-30d	0.434513	0.00956674
Inmamov - inability to initiate and maintain fine movements	hsa-miR-218	0.46241	0.00545593
HighBloodPressure	hsa-miR-92a	-0.55827	0.000497162
HighBloodPressure	hsa-miR-484	-0.442214	0.00822431
High cholesterol	hsa-miR-219-1-3p	-0.484749	0.00333726
High cholesterol	hsa-miR-204	0.466878	0.00496573
Headache	hsa-miR-150	0.498152	0.00244663
Thyroid disease	hsa-miR-616	0.572714	0.000385161
Thyroid disease	hsa-miR-548d-3p	0.483072	0.00390902
Thyroid disease	hsa-miR-27a	0.453191	0.00732891
Thyroid disease	hsa-miR-345	0.453191	0.00732891
Thyroid disease	hsa-miR-324-5p	0.453191	0.00732891
Thyroid disease	hsa-miR-192	0.453191	0.00732891
Thyroid disease	hsa-miR-28-5p	0.448211	0.0080829
Thyroid disease	hsa-miR-502-5p	0.448211	0.0080829
Hyposthesia	hsa-let-7c	0.451976	0.00677029
Hypersthesia	hsa-miR-500	-0.437857	0.00896928
Narcotics	hsa-miR-339-5p	0.541756	0.000795003
Narcotics	hsa-miR-486-3p	0.456775	0.00614092
Narcotics	hsa-miR-191	-0.52476	0.00125382
Narcotics	hsa-miR-191#	0.495017	0.00263596
EpilepticDrugs	hsa-miR-339-5p	0.450034	0.0070419
EpilepticDrugs	hsa-miR-140-3p	0.48337	0.0034399
EpilepticDrugs	hsa-miR-339-3p	0.566709	0.000385722
EpilepticDrugs	hsa-miR-192	0.491704	0.00285014
EpilepticDrugs	hsa-miR-152	0.466702	0.00498475
EpilepticDrugs	hsa-miR-30c	0.495871	0.00258321
EpilepticDrugs	hsa-miR-145#	0.433366	0.00978116

## Sheet: miRNA inflamm marker
Variable 1	Variable 2	Correlation	p value	yellow highlight = miRNAs differentially expressed in CRPS (shown inTable 1)
Interleukin-1Beta	hsa-miR-425	0.453485	0.000828219
Interleukin-1Beta	hsa-miR-196b	0.366743	0.00807341
Interleukin-1Beta	hsa-miR-195	0.363527	0.00868187
Interleukin-1Beta	hsa-miR-335	0.397417	0.00388339
Interleukin-1Beta	hsa-miR-182	0.360215	0.00935025
Interleukin-1Beta	hsa-miR-132	0.478015	0.000382947
Interleukin-1Beta	hsa-miR-361-5p	0.389737	0.00470835
Interleukin-1Beta	hsa-miR-29c	0.493952	0.00022496
Interleukin-1Beta	hsa-let-7a	0.374232	0.00680587
Interleukin-1Beta	hsa-miR-29a	0.380232	0.00591266
Interleukin-1Beta	hsa-miR-574-3p	0.417387	0.00231665
Interleukin-1Beta	hsa-miR-148a	0.37212	0.00714679
Interleukin-1Beta	hsa-miR-422a	0.363287	0.00873167
Interleukin-1Beta	hsa-miR-185	0.43174	0.00155824
Interleukin-1Beta	hsa-miR-148b	0.370008	0.00750038
Interleukin-1Beta	hsa-miR-502-3p	0.360743	0.00924641
Interleukin-1Beta	hsa-miR-652	0.375384	0.00663956
Interleukin-1Beta	hsa-miR-140-3p	0.371688	0.00721775
Interleukin-1Beta	hsa-miR-324-5p	0.37572	0.00658707
Interleukin-1Beta	hsa-miR-324-3p	0.399722	0.00366363
Interleukin-1Beta	hsa-miR-576-3p	0.381672	0.00571496
Interleukin-1Beta	hsa-miR-212	0.464334	0.00059252
Interleukin-1Beta	hsa-miR-342-5p	0.406298	0.00310504
Interleukin-1Beta	hsa-miR-138	0.364055	0.00857992
Interleukin-1Beta	hsa-miR-15b	0.39977	0.00366004
Interleukin-1Beta	hsa-miR-30b	0.361463	0.00910352
Interleukin-1Beta	hsa-miR-642	0.481375	0.000343006
Interleukin-1Beta	hsa-miR-192	0.364391	0.00851738
Interleukin-1Beta	hsa-miR-365	0.388489	0.00485898
Interleukin-1Beta	hsa-miR-331-3p	0.360215	0.00935025
Interleukin-1Beta	hsa-miR-25	0.373608	0.00690565
Interleukin-1Beta	hsa-miR-378	0.36852	0.00775612
Interleukin-1Beta	hsa-miR-151-5P	0.394057	0.00421903
Interleukin-1Beta	hsa-miR-106b#	0.400202	0.00361874
Interleukin-1Beta	hsa-miR-1179	0.410234	0.00280622
Interleukin-1Beta	hsa-miR-361-3p	0.373032	0.00699449
Interleukin-2	hsa-miR-423-5p	0.379752	0.00598125
Interleukin-2	hsa-miR-324-5p	0.361031	0.00918914
Interleukin-2	hsa-miR-378	0.399626	0.00367321
Interleukin-4	hsa-miR-196b	0.37764	0.0062979
Interleukin-4	hsa-miR-320	0.379848	0.00596747
Interleukin-4	hsa-miR-132	0.397129	0.00390942
Interleukin-4	hsa-miR-29c	0.378024	0.00623829
Interleukin-4	hsa-let-7a	0.392377	0.00440318
Interleukin-4	hsa-miR-185	0.360215	0.00935025
Interleukin-4	hsa-miR-212	0.37116	0.00730758
Interleukin-4	hsa-miR-342-5p	0.415035	0.00246677
Interleukin-4	hsa-miR-642	0.415611	0.00243046
Interleukin-4	hsa-miR-184	0.370008	0.00750038
Interleukin-5	hsa-miR-133b	0.367608	0.0079154
Interleukin-5	hsa-miR-423-5p	0.444172	0.00109045
Interleukin-5	hsa-miR-502-3p	0.374952	0.00669822
Interleukin-5	hsa-miR-181a	0.427323	0.00176333
Interleukin-5	hsa-miR-324-5p	0.380664	0.00585077
Interleukin-5	hsa-miR-133a	0.397177	0.00390525
Interleukin-5	hsa-let-7c	0.362519	0.00888577
Interleukin-5	hsa-miR-744	0.367656	0.00790751
Interleukin-5	hsa-miR-181c	0.400442	0.00359598
Interleukin-5	RNU48	-0.443212	0.00112009
Interleukin-6	hsa-miR-423-5p	0.430972	0.00159234
Interleukin-6	hsa-miR-199a-5p	0.388489	0.00485898
Interleukin-6	RNU48	-0.367416	0.00795211
Interleukin-6	hsa-miR-378	0.502544	0.000166253
Interleukin-6	hsa-miR-939	0.397801	0.00384465
Interleukin-6	hsa-miR-320B	0.46515	0.000577662
Interleukin-7	hsa-miR-93#	0.364204	0.00817943
Interleukin-8	hsa-miR-423-5p	0.421851	0.00205123
Interleukin-8	RNU48	-0.426555	0.00180226
Interleukin-8	hsa-miR-1201	-0.363623	0.00866201
Interleukin-8	RNU44	-0.437308	0.00132893
Interleukin-10	hsa-miR-625#	0.387865	0.00493284
TNFalpha	hsa-miR-423-5p	0.394585	0.00416403
TNFalpha	hsa-miR-335	0.376248	0.0065068
TNFalpha	hsa-miR-132	0.374904	0.00670501
TNFalpha	hsa-miR-339-5p	0.374616	0.00674536
TNFalpha	hsa-miR-324-5p	0.418779	0.00222959
TNFalpha	hsa-miR-199a-5p	0.389305	0.00476017
TNFalpha	hsa-miR-331-3p	0.378168	0.00621659
TNFalpha	hsa-miR-378	0.363191	0.00875097
Soluble glycoprotein 130	hsa-miR-1238	-0.45335	0.000922246
Interleukin-2 soluble receptor alpha	hsa-miR-494	0.426204	0.00199051
Interleukin-2 soluble receptor alpha	hsa-miR-29c	0.367782	0.0084205
Interleukin-2 soluble receptor alpha	hsa-miR-579	0.384201	0.00577478
Interleukin-2 soluble receptor alpha	hsa-miR-324-5p	0.413916	0.00276826
Interleukin-2 soluble receptor alpha	hsa-miR-142-5p	0.36058	0.00987474
Interleukin-4 soluble receptor	hsa-miR-222	0.363552	0.00925418
Interleukin-4 soluble receptor	hsa-miR-196b	0.374833	0.00718025
Interleukin-4 soluble receptor	hsa-miR-494	0.375488	0.00707529
Interleukin-4 soluble receptor	hsa-miR-370	0.422628	0.00219262
Interleukin-4 soluble receptor	hsa-let-7a	0.386215	0.00550771
Interleukin-4 soluble receptor	hsa-miR-574-3p	0.458185	0.000796957
Interleukin-4 soluble receptor	hsa-miR-134	0.442421	0.00126408
Interleukin-4 soluble receptor	hsa-miR-146a	0.407217	0.00328165
Interleukin-4 soluble receptor	hsa-miR-539	0.442522	0.00126039
Interleukin-4 soluble receptor	hsa-miR-324-3p	0.365365	0.00888668
Interleukin-4 soluble receptor	hsa-miR-138	0.361688	0.00963604
Interleukin-4 soluble receptor	hsa-miR-636	0.426104	0.00199589
Interleukin-4 soluble receptor	hsa-miR-487b	0.381683	0.00613573
Interleukin-4 soluble receptor	hsa-miR-323-3p	0.449875	0.00101952
Interleukin-4 soluble receptor	hsa-miR-628-3p	0.36748	0.00848016
Interleukin-6 soluble receptor	hsa-miR-574-3p	-0.419053	0.00241681
TNFα soluble receptor I	hsa-miR-190	0.368084	0.00836122
TNFα soluble receptor I	hsa-miR-193b	0.379517	0.00645965
TNFα soluble receptor I	hsa-miR-491-5p	0.401224	0.00381413
TNFα soluble receptor I	hsa-miR-500	0.406008	0.00338232
TNFα soluble receptor I	hsa-miR-363	0.390144	0.00501932
TNFα soluble receptor I	hsa-miR-28-5p	0.393216	0.00465703
TNFα soluble receptor I	hsa-miR-148b	0.390093	0.00502573
TNFα soluble receptor I	hsa-miR-191	-0.405404	0.00343288
TNFα soluble receptor I	hsa-miR-576-3p	0.378056	0.00667763
TNFα soluble receptor I	hsa-miR-21	0.385863	0.0055533
TNFα soluble receptor I	hsa-miR-627	0.416887	0.00255778
TNFα soluble receptor I	hsa-miR-194	0.400418	0.00389205
TNFα soluble receptor I	hsa-miR-331-3p	0.369495	0.0081001
TNFα soluble receptor I	hsa-miR-296-5p	0.360177	0.00996302
TNFα soluble receptor II	hsa-miR-199a-5p	0.397497	0.00417991
TNFα soluble receptor II	hsa-miR-501-3p	0.387928	0.00529424
TNFα soluble receptor II	hsa-miR-296-5p	0.390396	0.00498867
TNFα soluble receptor II	hsa-miR-30a-5p	0.364962	0.00896928
TNFα soluble receptor II	hsa-miR-744#	0.368991	0.00818815
TNFα soluble receptor II	hsa-miR-1290	-0.369092	0.00817164
TNFα soluble receptor II	hsa-miR-30d	0.365365	0.00888668
IL1Ra	hsa-miR-18b	0.422235	0.00202945
IL1Ra	hsa-miR-423-5p	0.387481	0.00497727
IL1Ra	hsa-miR-320	0.478303	0.000379433
IL1Ra	hsa-miR-190	0.424155	0.00192689
IL1Ra	hsa-miR-629	0.421515	0.00206875
IL1Ra	hsa-miR-93	0.397177	0.00390525
IL1Ra	hsa-miR-598	0.368328	0.0077903
IL1Ra	hsa-miR-20a	0.358103	0.0097963
IL1Ra	hsa-miR-181a	0.361415	0.00911317
IL1Ra	hsa-let-7b	0.411962	0.00267714
IL1Ra	hsa-miR-579	0.366935	0.00803941
IL1Ra	hsa-miR-324-3p	0.405866	0.00314042
IL1Ra	hsa-miR-106b	0.37908	0.00608156
IL1Ra	hsa-miR-532-3p	0.37668	0.00644266
IL1Ra	hsa-miR-210	0.460061	0.000677628
IL1Ra	hsa-let-7c	0.382008	0.00567098
IL1Ra	hsa-miR-296-5p	0.490927	0.000249545
IL1Ra	hsa-miR-29b-2#	0.367944	0.00785403
IL1Ra	hsa-miR-1180	0.372312	0.0071128
IL1Ra	hsa-miR-30a-5p	0.395545	0.00406534
IL1Ra	hsa-miR-625#	0.496112	0.000208203
IL1Ra	hsa-miR-25#	0.534706	5.06176e-05
IL1Ra	hsa-miR-181a-2#	0.396649	0.00395499
IL1Ra	hsa-miR-1270	0.399242	0.00370798
IL1Ra	hsa-miR-20a#	0.422475	0.00201615
IL1Ra	hsa-miR-505#	0.371544	0.00724194
IL1Ra	hsa-miR-744#	0.386473	0.00509859
IL1Ra	hsa-miR-16-1#	0.405482	0.0031715
IL1Ra	hsa-miR-144#	0.431596	0.00156396
IL1Ra	hsa-miR-584	0.357575	0.00991392
IL1Ra	hsa-miR-126#	0.359927	0.0094097
IL1Ra	hsa-miR-320B	0.358535	0.00970849
MCP1	hsa-miR-133b	0.427947	0.00173405
MCP1	hsa-miR-320	0.436636	0.00135423
MCP1	hsa-miR-629	0.381816	0.00569684
MCP1	hsa-miR-532-5p	0.363287	0.00873167
MCP1	hsa-miR-130b	0.390457	0.00462488
MCP1	hsa-miR-598	0.359879	0.00941964
MCP1	hsa-miR-363	0.358007	0.00981841
MCP1	hsa-miR-502-3p	0.412634	0.00263169
MCP1	hsa-miR-579	0.466542	0.000554451
MCP1	hsa-miR-324-5p	0.449261	0.000940212
MCP1	hsa-miR-133a	0.368424	0.00777288
MCP1	hsa-miR-210	0.399578	0.00367716
MCP1	hsa-miR-192	0.372024	0.00716062
MCP1	hsa-miR-25#	0.376248	0.0065068
MCP1	RNU48	-0.419259	0.00220094
MCP1	hsa-miR-1201	-0.413306	0.00258462
MCP1	hsa-miR-378	0.432076	0.00154237
MCP1	RNU44	-0.484591	0.000308213
VEGF	hsa-miR-423-5p	0.359992	0.00902059
VEGF	RNU48	-0.525635	5.45888e-05
VEGF	hsa-let-7b	0.361889	0.00862894
VEGF	hsa-miR-532-3p	0.393836	0.00396949
VEGF	hsa-miR-146b-3p	-0.421799	0.0018718
VEGF	hsa-let-7c	0.375354	0.00631083
VEGF	RNU44	-0.447866	0.000866221
VEGF	hsa-miR-25#	0.422207	0.00185118
VEGF	hsa-miR-1227	0.364193	0.00818026
VEGF	hsa-miR-939	0.460516	0.000578331
VEGF	hsa-miR-361-3p	0.39218	0.00414148
VEGF	hsa-miR-320B	0.37173	0.00686477

## Sheet: miRNA group corr
Variable 1	Variable 2	Correlation	pvalue	yellow highlight = miRNAs differentially expressed in CRPS (shown inTable 1)
CRPS vs. healthy	hsa-miR-939	0.611061	1.00842e-06
CRPS vs. healthy	hsa-miR-25#	0.57773	5.52319e-06
CRPS vs. healthy	hsa-miR-320B	0.535141	3.70015e-05
CRPS vs. healthy	hsa-miR-320	0.525883	5.40556e-05
CRPS vs. healthy	hsa-let-7c	0.524031	5.82073e-05
CRPS vs. healthy	hsa-let-7b	0.494404	0.000180433
CRPS vs. healthy	RNU48	-0.494404	0.000180433
CRPS vs. healthy	hsa-miR-1201	-0.4907	0.000206559
CRPS vs. healthy	RNU44	-0.474035	0.000370452
CRPS vs. healthy	hsa-miR-181a-2#	0.46848	0.000445767
CRPS vs. healthy	hsa-miR-664	0.418484	0.00205472
CRPS vs. healthy	hsa-miR-126	0.416632	0.00216466
CRPS vs. healthy	hsa-miR-629	0.407374	0.0027957
CRPS vs. healthy	hsa-miR-625#	0.396264	0.00373396
CRPS vs. healthy	hsa-let-7a	0.394412	0.00391266
CRPS vs. healthy	hsa-miR-196b	0.387005	0.00473682
CRPS vs. healthy	hsa-miR-720	-0.383302	0.00519584
CRPS vs. healthy	hsa-let-7d	0.379598	0.00568612
CRPS vs. healthy	hsa-let-7g	0.375895	0.00622389
CRPS vs. healthy	hsa-miR-20a	0.374043	0.00651062
CRPS-subpopulation-1	group3	-0.412568	0.00242385
CRPS-subpopulation-1	hsa-miR-27b	0.407091	0.00281739
CRPS-subpopulation-1	hsa-miR-182	0.417118	0.0021353
CRPS-subpopulation-1	hsa-miR-361-5p	0.383027	0.00523098
CRPS-subpopulation-1	hsa-miR-495	0.362973	0.0084205
CRPS-subpopulation-1	hsa-miR-26a	0.385032	0.00497868
CRPS-subpopulation-1	hsa-miR-505	0.471263	0.000405725
CRPS-subpopulation-1	hsa-miR-148a	0.370995	0.00698492
CRPS-subpopulation-1	hsa-miR-28-5p	0.389043	0.00449223
CRPS-subpopulation-1	hsa-miR-345	0.393054	0.00405105
CRPS-subpopulation-1	hsa-miR-146b-5p	0.373	0.00667135
CRPS-subpopulation-1	RNU48	0.469258	0.000434285
CRPS-subpopulation-1	hsa-miR-502-5p	0.42514	0.00170228
CRPS-subpopulation-1	hsa-miR-576-3p	0.375005	0.00636452
CRPS-subpopulation-1	hsa-miR-501-3p	0.427145	0.00160505
CRPS-subpopulation-1	hsa-miR-128	0.435167	0.00126782
CRPS-subpopulation-1	hsa-miR-30b	0.358962	0.00923289
CRPS-subpopulation-1	hsa-miR-186	0.368989	0.00732286
CRPS-subpopulation-1	hsa-miR-146b-3p	0.45522	0.000685868
CRPS-subpopulation-1	hsa-miR-365	0.437172	0.00119517
CRPS-subpopulation-1	hsa-miR-655	0.370995	0.00698492
CRPS-subpopulation-1	hsa-miR-25	0.47728	0.000331213
CRPS-subpopulation-1	hsa-miR-30c	0.411102	0.00252278
CRPS-subpopulation-1	RNU44	0.591586	2.7933e-06
CRPS-subpopulation-1	hsa-miR-30e-3p	0.419124	0.00201783
CRPS-subpopulation-1	rno-miR-29c#	0.362973	0.0084205
CRPS-subpopulation-1	hsa-miR-1201	0.397065	0.00365775
CRPS-subpopulation-1	hsa-miR-148b#	0.364978	0.00803586
CRPS-subpopulation-1	hsa-miR-22#	0.529419	4.68059e-05
CRPS-subpopulation-2	hsa-miR-93	-0.38303	0.00523098
CRPS-subpopulation-2	hsa-miR-199a-3p	-0.365131	0.00800734
CRPS-subpopulation-2	hsa-miR-221	-0.365131	0.00800734
CRPS-subpopulation-2	hsa-miR-20b	-0.38661	0.0047873
CRPS-subpopulation-2	hsa-miR-106a	-0.37945	0.00570547
CRPS-subpopulation-2	hsa-miR-146a	-0.37587	0.0062278
CRPS-subpopulation-2	hsa-miR-17	-0.38303	0.00523098
CRPS-subpopulation-2	hsa-miR-432	-0.37945	0.00570547
CRPS-subpopulation-2	hsa-miR-223#	-0.390189	0.00436287
CRPS-subpopulation-2	hsa-miR-27a#	-0.38303	0.00523098
CRPS-subpopulation-2	hsa-miR-126#	-0.357972	0.00943574
CRPS-subpopulation-3	hsa-miR-196b	0.459221	0.000603281
CRPS-subpopulation-3	hsa-miR-320	0.640688	1.86472e-07
CRPS-subpopulation-3	hsa-miR-190	0.383302	0.00519584
CRPS-subpopulation-3	hsa-miR-340	0.424039	0.00175404
CRPS-subpopulation-3	hsa-miR-629	0.505514	0.00011942
CRPS-subpopulation-3	hsa-miR-132	0.37034	0.00709362
CRPS-subpopulation-3	hsa-miR-29c	0.431446	0.00141493
CRPS-subpopulation-3	hsa-let-7a	0.394412	0.00391266
CRPS-subpopulation-3	hsa-miR-130b	0.433298	0.00133905
CRPS-subpopulation-3	hsa-miR-93	0.45737	0.000641598
CRPS-subpopulation-3	hsa-miR-598	0.461073	0.000569039
CRPS-subpopulation-3	hsa-let-7d	0.407374	0.0027957
CRPS-subpopulation-3	hsa-miR-19a	0.355526	0.0099708
CRPS-subpopulation-3	hsa-miR-221	0.512921	8.99455e-05
CRPS-subpopulation-3	hsa-miR-185	0.405522	0.00293695
CRPS-subpopulation-3	hsa-miR-20a	0.416632	0.00216466
CRPS-subpopulation-3	hsa-miR-20b	0.385153	0.00496468
CRPS-subpopulation-3	hsa-miR-126	0.394412	0.00391266
CRPS-subpopulation-3	hsa-miR-181a	0.444408	0.000962258
CRPS-subpopulation-3	hsa-miR-590-5p	0.461073	0.000569039
CRPS-subpopulation-3	hsa-miR-106a	0.372192	0.00679041
CRPS-subpopulation-3	hsa-miR-652	0.418484	0.00205472
CRPS-subpopulation-3	hsa-let-7b	0.63143	3.22695e-07
CRPS-subpopulation-3	hsa-miR-579	0.366636	0.00773804
CRPS-subpopulation-3	hsa-miR-101	0.368488	0.00740335
CRPS-subpopulation-3	hsa-miR-324-3p	0.372192	0.00679041
CRPS-subpopulation-3	hsa-miR-142-5p	0.411077	0.00252455
CRPS-subpopulation-3	hsa-miR-375	0.364785	0.00807113
CRPS-subpopulation-3	hsa-miR-342-5p	0.422187	0.0018521
CRPS-subpopulation-3	hsa-miR-106b	0.401819	0.00323428
CRPS-subpopulation-3	hsa-let-7g	0.366636	0.00773804
CRPS-subpopulation-3	hsa-miR-532-3p	0.366636	0.00773804
CRPS-subpopulation-3	hsa-let-7c	0.636985	2.3299e-07
CRPS-subpopulation-3	hsa-miR-454	0.37034	0.00709362
CRPS-subpopulation-3	has-miR-155	0.407374	0.0027957
CRPS-subpopulation-3	hsa-miR-140-5p	0.35923	0.00918029
CRPS-subpopulation-3	hsa-miR-181c	0.355526	0.0099708
CRPS-subpopulation-3	hsa-miR-432	0.407374	0.0027957
CRPS-subpopulation-3	hsa-miR-29b-2#	0.425891	0.00166417
CRPS-subpopulation-3	mmu-let-7d#	-0.368488	0.00740335
CRPS-subpopulation-3	hsa-miR-25#	0.716608	5.7404e-10
CRPS-subpopulation-3	hsa-miR-181a-2#	0.579582	5.05123e-06
CRPS-subpopulation-3	hsa-miR-20a#	0.425891	0.00166417
CRPS-subpopulation-3	hsa-miR-505#	0.38145	0.00543889
CRPS-subpopulation-3	hsa-miR-16-1#	0.472183	0.000393392
CRPS-subpopulation-3	hsa-miR-144#	0.425891	0.00166417
CRPS-subpopulation-3	hsa-miR-190b	0.505514	0.00011942
CRPS-subpopulation-3	hsa-miR-1255B	0.396264	0.00373396
CRPS-subpopulation-3	hsa-miR-126#	0.387005	0.00473682

## Sheet: inflamm immune markers
Variable 1	Variable 2	Correlation	pvalue
Gamma Interferon	Interleukin-1Beta	0.429753	0.00148858
Gamma Interferon	Interleukin-2	0.595125	2.33687e-06
Gamma Interferon	Interleukin-4	0.390102	0.00437208
Gamma Interferon	Interleukin-5	0.41876	0.00203884
Gamma Interferon	Interleukin-6	0.574556	6.40566e-06
Gamma Interferon	Interleukin-7	0.709118	1.12312e-09
Gamma Interferon	Interleukin-10	0.574604	6.39224e-06
Gamma Interferon	TNFalpha	0.570859	7.63281e-06
Gamma Interferon	Interleukin-1 soluble receptor I	0.429967	0.00162343
Interleukin-1Beta	Interleukin-2	0.577141	8.84834e-06
Interleukin-1Beta	Interleukin-4	0.823061	0
Interleukin-1Beta	Interleukin-5	0.583957	6.54254e-06
Interleukin-1Beta	Interleukin-6	0.421755	0.00205629
Interleukin-1Beta	Interleukin-7	0.433881	0.00131672
Interleukin-1Beta	Interleukin-10	0.524578	7.45886e-05
Interleukin-1Beta	TNFalpha	0.635945	5.31757e-07
Interleukin-1Beta	Soluble glycoprotein 130	-0.439249	0.00138347
Interleukin-1Beta	Interleukin-6 soluble receptor	-0.447408	0.0010951
Interleukin-2	Interleukin-4	0.523618	7.72971e-05
Interleukin-2	Interleukin-5	0.573589	1.03232e-05
Interleukin-2	Interleukin-6	0.613335	1.69141e-06
Interleukin-2	Interleukin-7	0.735512	9.54354e-11
Interleukin-2	Interleukin-8	0.375624	0.00660101
Interleukin-2	Interleukin-10	0.601863	2.90445e-06
Interleukin-2	TNFalpha	0.645497	3.10602e-07
Interleukin-4	Interleukin-5	0.530434	5.97587e-05
Interleukin-4	Interleukin-6	0.392089	0.00443514
Interleukin-4	Interleukin-7	0.541769	2.79752e-05
Interleukin-4	Interleukin-10	0.59135	4.71682e-06
Interleukin-4	TNFalpha	0.665083	6.92417e-08
Interleukin-4	Soluble glycoprotein 130	-0.451688	0.000967454
Interleukin-4	Interleukin-2 soluble receptor alpha	0.368286	0.00832168
Interleukin-4	Interleukin-4 soluble receptor	0.400166	0.00391266
Interleukin-4	Interleukin-6 soluble receptor	-0.422981	0.00217248
Interleukin-5	Interleukin-6	0.560868	1.77517e-05
Interleukin-5	Interleukin-7	0.548226	2.1282e-05
Interleukin-5	Interleukin-8	0.493616	0.000227655
Interleukin-5	Interleukin-10	0.579925	7.82458e-06
Interleukin-5	TNFalpha	0.674731	1.05377e-08
Interleukin-5	IL1Ra	0.395401	0.00407982
Interleukin-5	MCP1	0.393625	0.00426409
Interleukin-5	VEGF	0.50372	0.000127866
Interleukin-6	Interleukin-7	0.679732	1.26932e-08
Interleukin-6	Interleukin-8	0.481135	0.000345816
Interleukin-6	Interleukin-10	0.553571	2.39099e-05
Interleukin-6	TNFalpha	0.596102	3.80106e-06
Interleukin-6	Interleukin-2 soluble receptor alpha	0.421621	0.00225345
Interleukin-6	IL1Ra	0.40697	0.00305482
Interleukin-6	MCP1	0.446957	0.00100573
Interleukin-6	VEGF	0.464908	0.000502602
Interleukin-7	Interleukin-8	0.433737	0.00132241
Interleukin-7	Interleukin-10	0.682276	1.04289e-08
Interleukin-7	TNFalpha	0.703853	1.77583e-09
Interleukin-7	MCP1	0.372676	0.0067179
Interleukin-8	Interleukin-10	0.367512	0.00793374
Interleukin-8	TNFalpha	0.437116	0.00133603
Interleukin-8	TNFα soluble receptor II	0.383194	0.00591462
Interleukin-8	MCP1	0.448349	0.000965611
Interleukin-8	VEGF	0.449738	0.000816111
Interleukin-10	TNFalpha	0.734591	0
Interleukin-10	TNFα soluble receptor II	0.381834	0.00611329
Interleukin-10	IL1Ra	0.464574	0.000588136
TNFalpha	Interleukin-2 soluble receptor alpha	0.466244	0.000623459
TNFalpha	TNFα soluble receptor I	0.368236	0.00833105
TNFalpha	TNFα soluble receptor II	0.463675	0.000675028
TNFalpha	IL1Ra	0.50072	0.000177318
TNFalpha	MCP1	0.437692	0.00131455
TNFalpha	VEGF	0.366881	0.0076962
Soluble glycoprotein 130	Interleukin-4 soluble receptor	-0.631739	8.3616e-07
Soluble glycoprotein 130	Interleukin-6 soluble receptor	0.542343	4.37926e-05
Interleukin-1 soluble receptor I	Soluble receptor for advanced glycation end products (AGEs)	0.371312	0.00740914
Interleukin-2 soluble receptor alpha	TNFα soluble receptor I	0.448566	0.00105872
Interleukin-2 soluble receptor alpha	TNFα soluble receptor II	0.578454	9.97411e-06
Interleukin-2 soluble receptor alpha	MCP1	0.442119	0.00127479
TNFα soluble receptor I	TNFα soluble receptor II	0.404044	0.00355051
TNFα soluble receptor I	IL1Ra	0.491577	0.000275968
TNFα soluble receptor I	MCP1	0.501498	0.000196468
TNFα soluble receptor II	IL1ra	0.557402	2.40323e-05
TNFα soluble receptor II	MCP1	0.389187	0.00513705
IL1Ra	MCP1	0.527458	6.68215e-05
IL1Ra	VEGF	0.454491	0.000701955
MCP1	VEGF	0.485718	0.000247167

## Sheet: clinical parameters
Variable 1	Variable 2	Correlation	pvalue
CRPS vs. healthy	CRPS-subpopulation-1	-0.360997	0.00881105
CRPS vs. healthy	CRPS-subpopulation-3	0.5	0.000147014
CRPS vs. healthy	BMI	0.412008	0.0024618
CRPS vs. healthy	Interleukin-6	0.362933	0.00842682
CRPS vs. healthy	Interleukin-8	0.39256	0.00410386
CRPS vs. healthy	IL1Ra	0.498107	0.000157459
CRPS vs. healthy	MCP1	0.440704	0.00107546
CRPS vs. healthy	VEGF	0.446281	0.000909654
CRPS-subpopulation-1	CRPS-subpopulation-3	-0.412568	0.00242385
CRPS-subpopulation-3	Interleukin-4	0.40367	0.00308548
CRPS-subpopulation-3	Interleukin-5	0.385153	0.00496468
CRPS-subpopulation-3	TNFalpha	0.357378	0.00956507
CRPS-subpopulation-3	IL1Ra	0.477738	0.000325936
CRPS-subpopulation-3	VEGF	0.396283	0.00373246
Age	TNFα soluble receptor I	0.358677	0.0098899
BMI	TNFalpha	0.414704	0.00228485
BMI	TNFα soluble receptor I	0.358318	0.00996789
BMI	TNFα soluble receptor II	0.384961	0.00536603
BMI	IL1Ra	0.641233	1.80342e-07
BMI	VEGF	0.394849	0.00387304
CRPS type	VEGF	0.436621	0.00918914
PainLevel	IL1ra	0.558956	0.000487067
PainLevel	VEGF	0.486986	0.00317804
IL1Ra	MCP1	0.527458	6.68215e-05
IL1Ra	VEGF	0.454491	0.000701955
MCP1	VEGF	0.485718	0.000247167
Narcotics	Mech.Allodyn	0.462175	0.00548096
Radiculopathy	Atrophy	0.4656	0.00510188
Jointpain	Deeppain	0.459533	0.00579019
Losssi *	Inmamov-inability to initiate and maintain fine movements	0.546594	0.000694655	*Loss of surround inhibition (when tested with a safety pin, the pin-prick does not stay confined to the stimulus site, it spreads)
Inmamov-inability to initiate and maintain fine movements	Nails	-0.544657	0.000732285
Weak	Nails	-0.462298	0.00546777
CRPStype	VEGF	0.436621	0.00918914
AgeOnset	HighBloodPressure	0.450437	0.00698492
Pain Level	IL1Ra	0.558956	0.000487067
Pain Level	VEGF	0.486986	0.00317804
Age	Gastroeso.Reflux	0.446074	0.00762994
Gender	Arthritis	0.496929	0.00251814
Gender	HighBloodPressure	0.445896	0.00765457
Age Onset	HighBloodPressure	0.450437	0.00698492
Radiculopathy	Atrophy	0.4656	0.00510188
Narcotics	Mech.Allodyn	0.462175	0.00548096
